# Supplementary material for: Dissociable sources of erogeneity in social touch: Imagining and perceiving C-Tactile optimal touch in erogenous zones
Source: PLoS One. 2018 Aug 24;13(8):e0203039. doi: 10.1371/journal.pone.0203039 (PMC6108496; doi:10.1371/journal.pone.0203039)
Supplement: S1 Data — (XLSX) [file pone.0203039.s001.xlsx]

## Sheet: Experiment 1
			Arousal rating				Pleasantness rating
ID	Gender	Role	Forehead fast	Forehead slow	Neck slow	Neck fast	Forehead fast	Forehead slow	Neck slow	Neck fast
5	M	Toucher	-0.29	0.64	0.64	0.02	-0.78	0.1	0.1	-0.49
6	F	Receiver	-1.07	0.33	0.18	0.02	0.1	0.68	0.54	-0.05
9	F	Receiver	-0.6	0.8	1.42	0.02	0.1	0.97	1.12	0.24
10	M	Toucher	0.95	1.42	1.58	0.95	0.1	0.1	0.1	-0.05
11	F	Receiver	-1.22	-0.13	0.8	-1.07	-1.21	0.54	1.12	-0.63
12	M	Toucher	-0.44	0.33	0.64	-0.29	0.68	0.83	1.41	0.68
13	M	Receiver	-0.75	-0.29	0.8	-0.29	-0.63	-0.34	0.54	-0.34
14	F	Toucher	0.18	1.89	2.04	-0.44	0.97	1.56	1.41	-0.49
15	M	Receiver	-0.91	-1.07	1.11	1.58	-0.19	0.24	-0.34	-0.49
16	F	Toucher	-0.44	-0.29	-0.29	-0.6	-0.63	-0.49	-0.63	-1.21
17	M	Toucher	-0.13	1.42	2.04	0.8	-0.05	1.41	1.85	0.83
18	F	Receiver	-1.07	-0.6	-0.13	-0.91	-0.92	0.1	0.54	-0.34
19	M	Receiver	-0.29	0.64	0.64	0.33	0.1	0.68	0.39	-0.05
20	F	Toucher	-0.75	0.49	0.33	1.11	0.24	0.83	0.54	1.19
21	F	Toucher	-1.22	-0.6	-0.6	-1.07	-1.51	-0.49	-0.34	-1.8
22	M	Receiver	-0.29	1.27	0.8	0.02	-0.34	0.24	-0.05	-0.78
23	F	Receiver	-1.22	1.27	1.11	0.49	-1.07	1.7	1.85	1.12
24	M	Toucher	-0.75	0.18	0.49	-0.6	-1.65	0.39	0.39	-0.78
26	F	Receiver	-1.07	-0.13	1.11	-0.75	-1.51	-0.05	0.83	-0.63
27	M	Toucher	-1.22	-0.44	-0.13	-0.91	-1.51	-0.78	-0.63	-1.36
28	F	Receiver	-1.22	-1.07	1.58	0.02	-1.94	-1.36	0.97	-0.78
29	M	Receiver	-0.6	1.42	1.42	0.02	-1.51	0.54	0.39	-0.92
30	F	Toucher	0.18	0.8	1.42	0.49	0.1	0.1	0.54	-0.19
32	F	Receiver	-1.22	-0.6	0.64	-0.13	-1.07	-0.05	1.12	0.97
33	M	Toucher	-1.07	-0.29	1.27	-0.75	-0.05	-0.05	0.83	0.24
34	F	Toucher	-1.22	-1.22	-1.22	-1.22	-2.09	0.39	-0.19	-2.09
35	M	Receiver	-0.13	0.64	1.58	0.18	-0.05	0.68	0.83	-0.19
36	F	Toucher	-1.07	-0.75	-0.44	-1.07	-0.63	-0.49	-0.05	-0.63
37	M	Receiver	-1.22	-1.22	-0.75	-1.22	-0.92	-0.19	0.68	-0.92
40	F	Receiver	-0.75	0.33	0.95	-0.13	-1.65	-0.63	0.1	-1.07
41	M	Toucher	-0.75	-0.91	-0.29	-0.75	1.85	1.85	1.85	1.85
42	F	Toucher	-0.6	0.33	0.95	-0.29	-0.63	0.24	0.83	-0.49
43	M	Receiver	-1.07	0.02	1.42	0.02	-0.78	0.24	0.97	-0.05
45	F	Toucher	-0.6	0.33	1.89	0.02	-0.78	0.54	0.83	0.1
46	M	Receiver	-1.07	-0.29	-0.29	-0.44	-1.36	-0.19	-0.92	-1.21
131	M	Receiver	0.02	2.2	2.04	0.18	-0.05	1.56	1.7	0.83
141	F	Toucher	-0.91	-0.44	1.73	-0.75	0.68	1.27	1.12	0.24
271	F	Toucher	-0.75	0.49	-0.13	-0.91	-1.51	-0.49	-0.78	-1.51

## Sheet: Experiment 2
ID	Main results	SS HiGH	SS LOW	FS HIGH	FS LOW	SP HIGH	SP LOW	FP HIGH	FP LOW		Mamipulation checks		Arousal body parts	Neck	Lower back	Stomach	Forearm	Forehead	Elbow		Arousal velocities	SS	FS	SP	FP		Pleasantness velocities	SS	FS	SP	FP
1		35	24.67	-36.5	-50.67	-3.33	-8.33	-25.67	-35.5					61	43	-47	20	-9	-17			65	-33	-7	-43			31.33	-49.33	-10.67	-20.33
2		81	8	25.5	-6.83	29.83	19	6	-13.17					45	100	64	-88	16	-100			100	-91	15	0			86.67	5	-13	10
3		84.83	83.83	-43.5	-47.5	30.5	20.17	-38	-30.67					56	89	38	13	-45	-25			100	-95	-15	-24			94.67	-43.67	11.67	-32.33
4		97.33	67.5	59.33	14.5	29.83	0	9.33	-37.83					97	91	81	85	6	-92			93	-54	-15	-84			91	14.33	-1.67	-25.67
5		44.83	56.5	-40.33	-51.33	-41.83	30.83	-6.67	-10.67					55	91	45	85	85	-91			94	-9	-96	25			70	-71.33	-16.33	17
6		-17.83	-21	-43.83	-57.33	13.17	-3.5	-57.5	-67.5					45	15	-59	-76	-91	-60			88	-40	-91	-43			23.67	-27.33	-13.33	-41.33
7		99.83	99.83	-82.5	-78.67	99.83	91	91.33	-6.17					49	49	48	-100	-100	46			100	-100	-100	-100			99.67	0.67	100	32.67
8		-2.5	70.33	-98	-57	-45	19.33	-85	-42					-59	73	54	4	-23	18			66	-86	-37	-51			93.33	-52.33	31	-56.67
9		40.5	-12.67	-63.83	-80.17	-52	-79.33	-46.17	-71.67					26	39	-33	-23	-70	-87			32	-89	-70	-87			51.67	-67.33	-42.67	-56.33
10		31.17	3.5	25	-1.83	15.17	7.83	-8.67	-12.83					61	21	50	52	-81	-96			84	-28	15	-24			38.67	31	4	-12
11		12.5	-1.67	-66.5	-65.17	-1.67	-12.5	-16.33	-14.83					7	26	5	4	11	-99			14	-100	-10	-58			36	-54.67	16.33	-6.67
12		9.83	39.5	-5.33	7.33	21.5	35	10.67	15.67					16	71	21	-22	10	-56			77	-42	32	-8			28.33	-4.33	29	25.67
13		33.67	19.83	58	-31.67	-1.33	-0.67	10	-12					58	54	50	23	-44	-22			43	30	-21	-38			59.67	8.33	-23.33	-11
14		-80.67	-28.83	-72.5	-31.5	-66.5	-23.83	-75.17	-28.83					53	76	0	-83	-63	-81			-11	-11	-46	-37			9	1.67	13	16.67
15		68.33	65.83	-31.83	-25.5	-16.33	17.33	-7.17	-20					-58	54	-66	-100	-66	-99			50	-40	-17	44			71.67	-18	-1.67	-24.33
16		33.67	19.83	58	-31.67	-1.33	-0.67	10	-12					100	82	-26	12	-59	-100			18	-100	-69	-100			59.67	8.33	-23.33	-11
17		15.83	-31.5	-29.17	-59.5	9.33	-15.67	-25	-60.83					-42	4	15	28	-88	21			81	-100	3	-71			65.67	-77.67	7.33	-43.67
18		43	-38	5	-40.5	0.67	-58	-11.17	-51.67					77	40	-21	5	-68	9			19	-10	-4	43			11.67	-5	-14.33	-4.33
19		51.5	30	43.83	-0.67	53.5	-48.67	37.5	-37.33					36	68	61	27	32	-51			66	-68	-16	-33			54.33	34.67	25.67	44
20		7.83	8.33	-26	0	11.33	19.33	3.5	6.5					19	35	12	14	-32	-11			33	-100	-67	-3			15.67	-3.33	15.33	8.33
21		38.83	-49.17	19.17	-80	10.33	-69	26	-80.33					75	83	18	-50	-100	-100			56	19	0	-65			-10.67	14.67	-36.67	-36
22		-38.5	-41.33	-59.67	-70.83	-17	-47.5	-21.67	-41.67					-52	-13	-48	-46	-83	-79			18	-92	6	-88			25	-25.33	8.33	27.67
23		1.33	-4.17	-70	-59.5	-4.17	-4	1.17	-3.67					24	42	-13	-13	-22	-55			27	-35	-14	-56			8	-59.67	9.33	3
24		14.33	-27	-53.83	-25.5	-96	-95	22.33	-21.67					94	30	43	19	-36	-100			100	-23	-85	87			42.67	-74.67	-93.33	-17.33
25		28.17	-16.67	-55.67	-53.33	-75.5	-44	-91.67	-71.17					22	43	-60	8	-70	7			52	-42	-47	34			57	-28.67	-4.33	-35.67
26		11.33	-8.5	-25.67	-27.5	-47.83	-51.67	10.5	-15.33					5	68	0	-66	-35	-42			-12	-22	-13	-46			4.33	-16.67	-10.67	5.67
27		-22.67	4.5	-32.17	-4.67	-31	-9.17	-24.5	-2					20	70	39	7	20	3			38	46	24	17			31.67	2	20.33	1
28		42.83	40.67	-55	-14.5	38	12.33	-23.67	-9					-70	69	88	-71	4	-81			31	-70	-56	-64			70.67	15.67	41.67	33.33
29		47.17	27.33	3.67	-6.5	13.33	9	48.83	13.5					52	38	6	26	9	1			75	-72	-3	-7			46.67	-10	25	3
30		32	-21.33	25.83	-7.5	-11.5	-39.33	5.33	-30.17					100	100	10	37	-21	-93			68	-22	-53	-6			67	-8.67	-19.33	2.67
31		60.33	20	58.17	4.33	43	6.67	30.5	-0.83					50	60	57	8	0	-51			67	-47	32	2			73.67	27.67	32.33	18.67
32		97.67	-13.67	-23.67	-63.33	13.67	-25	12	-37.67					100	95	43	-8	-97	-100			94	-81	-49	-7			89.67	-63	10.33	2.67
										SS= slow stroking
										FS=fast stroking
										SP=slow patting
										FP=fast patting
										Hig= high erogenous
										Low=low erogenous
